# Supplementary material for: CSF1R Ligands Expressed by Murine Gliomas Promote M-MDSCs to Suppress CD8+ T Cells in a NOS-Dependent Manner
Source: Cancers (Basel). 2024 Sep 1;16(17):3055. doi: 10.3390/cancers16173055 (PMC11394022; doi:10.3390/cancers16173055)
Supplement: Supplementary file 1 [file cancers-16-03055-s001.zip]

Archive with 1 entries (1 files):
- cancers-3074102-supplementary.pdf
